# Supplementary material for: How Women Discuss Heavy Menstrual Bleeding in Online Forums (“It’s Like Revenge of the Uterus”): Template Approach to Thematic Analysis
Source: J Med Internet Res. 2025 Jul 2;27:e73532. doi: 10.2196/73532 (PMC12268219; doi:10.2196/73532)
Supplement: Multimedia Appendix 1 [file jmir_v27i1e73532_app1.xlsx]

## Sheet: APrior_initial
A Priori Code	Description
Leaks	leaking through protection on to clothes/bedding etc
Affect on life	Causing changes to day to day life (i.e. missing work, cancelling plans, planning life around menstrual cycle)
Advice about protection	Advice about menstrual products, best ones to use for HMB
Medication advice	Types of medication (both over the counter and prescription) to manage HMB and symptoms
surgery	Other surgery (not ablation), might be hysterectomy, may be fibroids ect - idea is surgery to remove a physical cause
Abnormal	Questioning if their symptoms are normal or abnormal, feeling they are abnormal, suggesting to otehrs their bleeding is abnormal
IUD acceptability	Conversations specific to the IUD (or similar devices), focusing on acceptability (not hormonal concerns), such as feeling 'icky' about it, or concerns about insertion and removal
severe health implications	Implications of HMB being undiagnosed or untreated - not symptom specific, will be things such as hospitalisation, transfusions, near death, feeling suicidal
Mental health	May come under above as well, feelings of helpessness, feelings of being damaged, depression, anxiety all related to HMB
misdiognosed	HMB diagnosed as something other than root cause - most likely merge with above (i.e. told 'nothings wrong' only to find out there is a physical cause
sex	Impact of sex life of HBM, might be due to prolonged bleeding or pain/discomfort. Might be advice or seeking ways to engage in sex with HMB
embarrased	May link with QOL, feeling embarrassed about HMB
practical management	Might be suggestions for practical solutions to manage HMB and the symptoms/effects, might also be wider suggestions for society, governments, work places and health care
Physical effects	Not related to the bleeding, but pains in joints, cramps, feinting, sickness etc
define HMB	Discussions about the amount of blood loss, what they consider to be abnormal

## Sheet: APriori_final
A Priori Code	Description
No answers	Investigations found no primary cause for HMB
Further testing needed/root cuse	May be asking for advice on what could be causing the HMB or suggesting others get tested for specific known causes of HMB
Insuffucent products	Products not designed well enough
Leaks	May link with above - leaking through protection on to clothes/bedding etc
Affect on life	Causing changes to day to day life (i.e. missing work, cancelling plans, planning life around menstrual cycle)
quality of life	Possibly link/merge with above. The quality of life as a result of HMB, enjoyment, socialisation ect
Advice about protection	Advice about menstrual products, best ones to use for HMB
Clothing advice	Dark clothes/tips and tricks for avoiding obvious leaks]
Homeopathy	Non-pharmaceutical remedies, may be suggestions or sharing experience
Medication advice	Types of medication (both over the counter and prescription) to manage HMB and symptoms
Ablation	Suggesting as a 'fix' for HMB or sharing experiences
surgery	Other surgery (not ablation), might be hysterectomy, may be fibroids ect - idea is surgery to remove a physical cause
Concerns around hormonal treatment	Side effects (not fertility), might be potential side effects (weight gain, depression, cancer)
Future fertility	Concerns about future fertility, might be refusing invasive treatment incase of infertility, might be concerns from other or denial of treatment by another incase of infertility
Validation	Seeking and giving validation that HMB is not 'normal', is 'invasive' and difficult to manage
Me too	Simply sharing solidarity, 'you're not alone' type
Abnormal	Questioning if their symptoms are normal or abnormal, feeling they are abnormal, suggesting to otehrs their bleeding is abnormal
IUD acceptability	Conversations specific to the IUD (or similar devices), focusing on acceptability (not hormonal concerns), such as feeling 'icky' about it, or concerns about insertion and removal
severe health implications	Implications of HMB being undiagnosed or untreated - not symptom specific, will be things such as hospitalisation, transfusions, near death, feeling suicidal
Mental health	May come under above as well, feelings of helpessness, feelings of being damaged, depression, anxiety all related to HMB
medically ignored/dismissed	Reports of being ignored by medical professioanls or disbelieved, may feel they are treated as 'hysterical', dismissed or symptoms deminished
misdiognosed	HMB diagnosed as something other than root cause - most likely merge with above (i.e. told 'nothings wrong' only to find out there is a physical cause
under diagnosis	Told things are 'normal' but they are not. May also discuss overall under diagnosis (may be a way of comforting others online, i.e. 'most people are undiagnosed')
sex	Impact of sex life of HBM, might be due to prolonged bleeding or pain/discomfort. Might be advice or seeking ways to engage in sex with HMB
Humour	Using humour to cope, might be creating funny names for their menstrual cycle or for medical professioanls, or sharing jokes
embarrased	May link with QOL, feeling embarrassed about HMB
sexism	Most likely link with infertility - being seen as the need to preserve fertility even is a woman states she does not want children, her child bearing capacity is seen as more important than her suffering. General sexism around women not being believed and the lack of research for menstruation (i.e. 'if men bled, they'd have found a cure by now'
Vitamins	Sharing experience or knowledge about vitamins known to help with HMB or reduce side effects
practical management	Might be suggestions for practical solutions to manage HMB and the symptoms/effects, might also be wider suggestions for society, governments, work places and health care
under estimated impact	Dismissive attitudes towards HMB / feeling HMB effects and impacts are underestimated by those who don't experience it
Sharing articles	Sharing news articles, research papers or links to threads with more information - might change to knowledge sharing with distinct categories
Physical effects	Not related to the bleeding, but pains in joints, cramps, feinting, sickness etc
Support from IRL	In real life support (friends, partners, colleagues, family ect) - may be lack of
Language	Concerns around being referred to as 'menstruators' or feeling is is inclusive
Years of struggle	Discussions about length of HMB (overall, not 1 menstrual cycle), before treatment or before reaching out for help
define HMB	Discussions about the amount of blood loss, what they consider to be abnormal
Scientific misunderstanding	Discussions about the definition of how much blood we lose each month, or other failures of the scientific community aorund HMB

## Sheet: Final codes 
Codes
Abnormal
Further testing is needed
Humour
IRL support
"Me too"
Personal descriptions of HMB
Treatment accessibility
Management of symptoms
Clothing advice
Menstrual product advice and experience
Sharing articles
Vitamins, diet and non-pharam treatments
Anger, activism, advocacy
Diagnostic tests experience and advice
Hormonal birth control, experiences, concerns and advice
IUD experiences and acceptability
Non-HBC medication advice and experiences
Surgical options and experience
Day to day living
Leaks
Mental health
Physical health implications
Sex & relationships
Years of struggle
Dismissal of womens health needs
Incubators, not people
Lack fo diagnosis or incorrect diagnosis
Language used
Poor quality research
sexism
Future fertility

## Sheet: Themes
Group name	Files	Codes	Individual code	Second level code
Validation & Comradery	13	211	Abnormal
This group of codes explroes a shared comradery amongst the reddit posters. Some of this is sharing the same experiences, some of it is validating women their bleeding is abronal and their suffering is worth fixing. As part of this women are sharing their own definitions of what they consider HMB, sharing stories of real life support, using humour to cope and humour one-another and encouraging ea…			Further testing is needed
			Humour
			IRL support
			"Me too"
			Personal descriptions of HMB
Practical advice and support	13	302	Treatment accessibility
This group of codes explores the practical support reddit users are sharing with each other in response to HMB. This includes advice on managing HMB impacts on life, as well as advice on advocacy and accessing treatment, such as travelling abroard, phrases to use when visiting a doctor or questions to ask. Users also shared advice on the types of menstrual products that may help, as well as shari…			Management of symptoms
			Clothing advice
			Menstrual product advice and experience
			Sharing articles
			Vitamins, diet and non-pharam treatments
			Anger, activism, advocacy
			Language
Medical Treatment and Management	13	529	Diagnostic tests experience and advice
This group of codes talks about the medical aspects of HMB with a focus on treatment and management. USers shared the diagnostic tests they ahd undergone as well as reccomending different diagnostic tests to one another. There were discussions of HBC that were positive, leading to reduction of symptoms, but also concerns about using them and in many cases, experiences where HBC had made bleeding …			Hormonal birth control, experiences, concerns and advice
			IUD experiences and acceptability
			Non-HBC medication advice and experiences
			Surgical options and experience	Future fertility
			Dismissal of womens health needs	Sexism
			Incubators, not people
			Lack fo diagnosis or incorrect diagnosis
			Poor quality research
Life Impacts of HMB	13	358	Day to day living
This group of codes explores the impact and shared experiences of reddit users of HMB on their lives. This includes day to day living such as work, holidays, relationships, social life and a feeling of hopelessness. Users talked at length about leaks, including stories of embrassment ranging from school days to hospital waiting rooms, they talked of ruined clothes and bedsheets. Users described t…			Leaks
			Mental health
			Physical health implications
			Sex & relationships
			Years of struggle
